# Supplementary material for: Stability of SARS-CoV-2 in Biological Fluids of Animals
Source: Viruses. 2023 Mar 16;15(3):761. doi: 10.3390/v15030761 (PMC10058514; doi:10.3390/v15030761)
Supplement: Supplementary file 1 [file viruses-15-00761-s001.zip]

Archive with 1 entries (1 files):
- viruses-2242538-supplementary.pdf
